# Supplementary material for: The Roles of Coenzyme A Binding Pocket Residues in Short and Medium Chain Acyl-CoA Synthetases
Source: Life (Basel). 2023 Jul 28;13(8):1643. doi: 10.3390/life13081643 (PMC10455477; doi:10.3390/life13081643)
Supplement: Supplementary file 1 [file life-13-01643-s001.zip]

Archive with 1 entries (1 files):
- life-2464737-supplementary.pdf
